# Supplementary material for: The Impact of OXTR, COMT, and GRIN2B Polymorphisms on Brain Development in Preterm Infants
Source: J Clin Med. 2025 Nov 20;14(22):8233. doi: 10.3390/jcm14228233 (PMC12653483; doi:10.3390/jcm14228233)
Supplement: Supplementary file 1 [file jcm-14-08233-s001.zip]

Archive with 2 entries (2 files):
- jcm-3950067-Supplementary Methods.pdf
- jcm-3950067_Supplementary Tables.pdf
